# Supplementary material for: Anthropometry-driven block setting improves starting block performance in sprinters
Source: PLoS One. 2019 Mar 27;14(3):e0213979. doi: 10.1371/journal.pone.0213979 (PMC6436800; doi:10.1371/journal.pone.0213979)
Supplement: S1 File — (XLSX) [file pone.0213979.s001.xlsx]

## Sheet: Dataset
Sex	Cormic Index (%)	Group	Age (y)	Sprinting experience (y)	Body mass (kg)	Heigth (cm)	Body mass index (kg/m2)	Sitting height (cm)	Lower limb length_from greater trochanter and the lateral malleolus (cm)	Lower limb length to floor (cm)	Thigh cirumference (cm)	Calf circumference (cm)	SLJ-relative	US_FB/SL distance (cm)	AS_FB/SL distance (cm)	US_I-B distance (cm)	AS_I-B distance (cm)	US_FRONT HIP (°)	AS_FRONT HIP (°)	US_REAR HIP (°)	AS_REAR HIP (°)	US_FRONT KNEE (°)	AS_FRONT KNEE (°)	US_REAR KNEE (°)	AS_REAR KNEE (°)	US_FRONT ANKLE (°)	AS_FRONT ANKLE (°)	US_REAR ANKLE (°)	AS_REAR ANKLE (°)	US_RT (s)	AS_RT (s)	US_FBT (s)	AS_FBT (s)	US_RBT (s)	AS_RBT (s)	US_TBT (s)	AS_TBT (s)	US_FPF (N/kg)	AS_FPF (N/kg)	US_RPF (N/kg)	AS_RPF (N/kg)	US_H_FPF (N/kg)	AS_H_FPF (N/kg)	US_V_FPF (N/kg)	AS_V_FPF (N/kg)	US_H_RPF (N/kg)	AS_H_RPF (N/kg)	US_V_RPF (N/kg)	AS_V_RPF (N/kg)
2	51.212	2	21	5	55	165	20.2	84.5	77.5	82.7	44.4	34	2.9867	50	46.5	29	34.875	54	50	88	85	78	82	96	102	86	92	95	98	0.177	0.187	0.38	0.376	0.144	0.141	0.391	0.387	16.537	17.491	9.562	10.885	7.0641	7.19037	6.85639	7.11141	3.98459	4.48832	3.231	3.55381
2	52.539	2	16	3	59.2	171.3	20.17	90	83	88.5	47.2	32.4	2.85876	48	49.8	28	37.35	53	48	87	95	87	83	111	114	79	79	82	72	0.183	0.162	0.338	0.343	0.227	0.246	0.36	0.379	16.141	15.203	9.317	13.521	6.93556	6.10017	7.29128	5.85434	3.13705	4.69098	2.07212	3.41253
1	53.916	2	18	3	52	166	18.87	89.5	81.3	87.9	47.8	33.6	2.58248	54	48.78	25	36.585	50	42	80	87	95	87	117	121	92	90	90	85	0.19	0.21	0.461	0.444	0.192	0.202	0.477	0.461	20.783	20.374	9.615	11.473	5.54552	5.32694	7.37144	6.95306	4.03855	4.77968	3.682	4.3108
2	53.351	3	20	7	75	185	21.91	98.7	90	96.4	49.5	35.6	2.74896	62	54	31	40.5	48	48	77	80	87	85	104	102	93	93	84	78	0.177	0.171	0.44	0.451	0.195	0.211	0.472	0.485	17.535	17.093	13.675	15.232	5.66796	5.75671	6.41035	6.16623	5.14778	5.35463	4.5239	4.59112
1	51.579	1	16	1	59	171	20.18	88.2	80.4	85.9	47.4	32.6	2.82887	52	48.24	27.5	36.18	37	41	72	67	87	91	107	107	97	98	91	88	0.183	0.194	0.437	0.44	0.213	0.227	0.437	0.44	17.596	16.081	9.016	12.179	6.52634	6.15345	7.37126	6.91984	2.72581	4.14521	2.23515	2.79998
1	48.387	1	18	2	50	155	20.81	75	68	72.8	46.1	34	2.76099	48	40.8	24	30.6	44	36	77	72	89	88	108	104	89	95	85	76	0.235	0.244	0.359	0.404	0.214	0.214	0.38	0.404	11.441	12.036	11.859	13.021	5.27262	4.757	5.54947	5.36746	4.61833	4.7252	4.56695	5.09272
1	53.988	2	20	3	50	163	18.82	88	81.2	86.3	47	34.7	2.47972	49	48.72	30	36.54	50	45	88	88	84	87	115	122	85	84	82	78	0.263	0.248	0.436	0.414	0.205	0.22	0.436	0.414	18.634	17.181	9.256	9.334	5.47524	5.58947	6.56047	6.00783	3.51259	3.1989	2.21903	1.8865
2	54.438	3	18	1	54	169	18.91	92	83.6	90.5	47	31	3.09392	55	50.16	28	37.62	43	39	71	76	96	96	109	110	100	102	86	82	0.171	0.188	0.42	0.414	0.215	0.181	0.436	0.414	13.361	15.526	14.303	15.729	5.68762	5.94211	3.94855	5.52711	5.73005	6.1273	5.43531	5.44116
1	51.968	1	16	3	49	160.1	19.12	83.2	75	81.7	46.6	30.5	2.61934	49	45	25	33.75	47	45	76	88	100	97	115	122	89	94	85	80	0.194	0.195	0.331	0.337	0.242	0.279	0.352	0.363	14.762	14.957	14.762	16.133	5.84928	5.76951	5.76781	6.22569	5.6277	5.12935	4.24673	3.48189
1	53.499	2	18	6	63.2	172.9	21.14	92.5	83.5	90.3	50.6	33.6	2.53599	55	50.1	25	37.575	47	40	73	83	86	77	98	101	91	92	81	71	0.19	0.175	0.385	0.402	0.252	0.252	0.419	0.444	16.838	16.904	12.525	13.896	5.86267	5.70431	6.41457	6.57976	4.60525	5.09574	4.10128	4.67769
2	52.614	2	19	2	55	176	17.76	92.6	83.8	91.1	46.4	31.6	2.8101	55	50.28	28	37.71	41	35	71	76	94	87	109	106	94	97	86	79	0.177	0.173	0.43	0.453	0.208	0.209	0.444	0.475	18.591	17.988	14.379	14.793	5.99247	5.83585	5.61286	5.89911	5.82609	6.33579	5.91512	6.05599
1	52.002	1	20	6	53	164.8	19.51	85.7	77.1	83.4	48.2	32.6	2.85372	47	46.26	28	34.695	45	41	77	82	93	94	114	123	90	92	80	82	0.221	0.199	0.469	0.446	0.16	0.162	0.469	0.448	16.426	16.267	6.578	7.007	6.08087	6.25169	6.67154	6.85467	3.04393	3.1824	2.4947	2.50754
1	52.761	2	22	7	55	163	20.7	86	77.8	84.4	48.5	34.3	2.5	49.5	46.68	25	35.01	50	48	70	85	101	102	104	120	97	101	83	86	0.221	0.213	0.421	0.451	0.188	0.182	0.449	0.474	16.397	17.08	10.39	9.138	5.56093	5.80802	6.25239	7.05644	4.3007	3.98397	4.41276	3.68234
2	51.003	2	16	1	80	175	26.12	89	81	84.8	53.5	39.2	2.98349	55.5	48.6	27	36.45	53	45	78	80	93	92	109	113	102	105	103	96	0.203	0.203	0.414	0.451	0.179	0.182	0.418	0.46	17.796	18.125	12.531	15.965	6.62517	6.03082	7.01242	6.07442	4.49058	5.75488	3.81202	4.82108
2	51.056	2	17	2	70	180	21.6	91.9	84.9	89.5	47.2	34.4	2.9162	61	50.94	31	38.205	42	45	69	78	89	91	101	112	100	99	93	97	0.192	0.187	0.433	0.445	0.205	0.193	0.462	0.455	17.227	21.783	14.4	18.768	5.32933	4.46407	6.12307	5.06457	5.14794	6.65989	4.89165	5.62165
1	54.491	3	20	4	56.4	167	20.22	91	83.8	88.7	49.5	31	2.4239	54.5	50.28	25	37.71	53	51	79	88	96	86	113	118	89	86	84	81	0.116	0.146	0.42	0.427	0.195	0.186	0.453	0.45	18.356	18.64	12.827	12.637	6.16593	6.0767	6.63788	6.71077	5.05345	5.18695	4.88995	4.81493
1	54.287	3	21	7	47.3	162.1	18	88	81.9	88.2	46.1	33.4	2.68707	48	49	30	37	57	57	95	99	80	79	111	114	79	76	94	97	0.163	0.176	0.373	0.393	0.184	0.175	0.379	0.394	17.019	16.532	10.842	8.36	7.39267	7.14377	6.93649	7.04738	4.00701	3.19691	3.21818	2.10925
1	53.067	3	18	6	48	163	18.07	86.5	79.2	84.5	46.1	33.3	2.3787	49	48	26	35.64	46	42	84	88	98	94	125	134	91	92	84	84	0.246	0.303	0.501	0.45	0.252	0.198	0.618	0.528	18.504	16.8	10.079	9.908	5.82624	6.15584	5.36757	7.21199	4.69286	2.98531	4.8775	3.42955
2	51.685	2	19	2	54	178	17.04	92	85	90.2	44.4	33	2.93792	63	51	28	38.25	48	38	80	83	97	95	120	122	90	95	82	82	0.179	0.163	0.369	0.383	0.231	0.26	0.396	0.404	16.227	15.79	10.948	16.077	6.88104	6.12623	6.46448	6.07123	4.252	5.19759	3.04499	3.87138
2	53.125	3	17	2	55	176	17.76	93.5	86.5	91.6	46.5	32.1	2.92576	53	51.3	28	38	42	38	71	81	93	97	112	123	95	100	89	83	0.156	0.137	0.4	0.378	0.232	0.232	0.47	0.464	20.096	20.488	14.162	15.922	5.72188	6.14393	6.84776	6.98594	5.98045	5.90222	4.96437	4.78894
2	53.495	3	18	1	80	186	23.12	99.5	91	97.4	50.4	36.7	2.4846	55	54.6	31	40.95	48	46	74	81	89	91	109	109	95	100	83	83	0.165	0.163	0.395	0.4	0.214	0.231	0.398	0.412	16.519	16.542	11.133	12.302	6.1735	5.54868	6.93648	7.1345	3.55767	4.10698	3.83978	3.96256
1	49.711	1	20	6	61	173	20.38	86	77.6	85.2	49.5	37	2.61737	51	46.56	24	34.92	54	54	79	90	103	102	122	132	89	92	94	98	0.185	0.171	0.364	0.373	0.16	0.192	0.39	0.395	13.534	13.373	5.315	7.647	6.19392	5.74192	5.67836	5.47501	1.90542	2.55806	1.3989	1.9256
2	53.889	3	20	5	68	180	20.99	97	88	98.8	47.6	36.8	2.71255	56.5	52.8	30	40	59	53	90	98	89	87	115	129	87	87	84	88	0.2	0.199	0.425	0.438	0.169	0.165	0.456	0.471	17.862	16.175	8.061	6.003	6.44172	6.24608	7.06222	7.18538	3.08377	2.274	2.81603	2.00723
1	53.169	2	16	1	56.6	162.5	21.43	86.4	78.8	85	54	33.5	2.65882	46	47.28	25	35.46	39	38	65	77	88	85	104	105	94	93	85	79	0.172	0.179	0.407	0.415	0.205	0.207	0.408	0.425	17.776	16.908	12.698	13.491	5.93866	5.9799	5.91728	6.2177	5.86137	5.93295	5.29003	4.94467
2	50.814	1	18	11	73.4	178.1	23.14	90.5	82	88.4	52.5	36.9	3.06561	48	49.2	30	36.9	55	52	95	100	81	88	113	125	94	91	84	90	0.169	0.196	0.349	0.351	0.219	0.202	0.371	0.38	14.649	15.554	13.116	12.757	6.26428	6.65935	6.03557	6.99654	4.514	4.38595	3.09556	2.80395
1	50.291	1	20	8	56	172	18.93	86.5	80	85.6	52.5	34.3	2.73364	52.5	48	24	36	36	30	60	71	98	95	109	115	98	101	89	88	0.222	0.201	0.4	0.404	0.328	0.28	0.414	0.418	18.727	17.787	12.373	13.638	5.53342	5.39638	7.02218	7.23911	4.54886	5.34384	3.02509	3.29657
2	53.757	3	19	8	60	173	20.05	93	85.3	91.8	48.2	36.8	2.75599	57	51.18	24	38.385	52	46	82	98	111	100	138	149	91	91	91	88	0.199	0.219	0.38	0.459	0.2	0.2	0.381	0.459	13.413	16.126	6.302	3.391	5.95932	6.18345	5.63755	7.04314	2.47888	1.71742	2.00972	1.12238
2	54.121	3	18	8	62	182	18.72	98.5	92.5	98	45.1	33.1	3.06122	54.9	55.5	31	41.625	31	27	63	73	77	72	92	95	87	85	72	71	0.138	0.145	0.449	0.443	0.248	0.243	0.472	0.482	16.131	15.792	13.111	14.976	5.99667	5.97066	5.49805	5.60218	6.07119	6.94647	5.70514	6.00996
2	51	2	19	2	80	180	24.69	91.8	81	86.5	56.1	41	3.00578	56	48.6	31	36.45	49	44	80	84	90	90	103	109	96	100	87	90	0.161	0.159	0.334	0.341	0.309	0.259	0.37	0.37	9.849	10.386	10.575	14.394	4.69344	4.97389	4.02141	4.12401	3.40618	4.99194	2.21416	3.41269
2	52.247	2	19	6	74	178	23.36	93	85	90.9	46.5	35.9	2.9593	54.5	51	26.5	38.25	45	41	84	92	83	81	111	119	101	97	83	91	0.157	0.145	0.339	0.343	0.218	0.231	0.366	0.39	16.435	15.68	15.04	18.158	6.42018	6.4638	6.54817	6.31525	5.6547	5.99607	4.14083	4.71257
1	53.738	2	21	5	64.8	171.2	22.11	92	84	89.9	52.5	34.9	3.00334	54	50.4	28	37.8	55	45	88	88	106	102	135	140	92	94	90	90	0.08	0.233	0.403	0.401	0.17	0.179	0.409	0.407	18.465	17.474	9.532	11.969	6.75515	6.74994	5.62302	5.88503	4.29642	4.50651	3.29442	3.68628
2	52.632	2	23	4	62	171	21.2	90	82	88.4	47	36.4	2.99774	53	49.2	28.5	36.9	52	46	86	91	112	100	142	135	95	95	91	86	0.148	0.148	0.392	0.394	0.159	0.182	0.397	0.412	16.2	16.499	10.438	11.795	7.11169	6.79819	5.91514	6.03589	4.79798	5.75179	2.85203	3.14448
2	52.554	2	21	5	75	184	22.15	96.7	88.5	95	50.2	35.5	3.11579	56	53.1	29	39.825	51	45	77	87	94	83	118	122	86	89	85	85	0.156	0.161	0.409	0.418	0.188	0.194	0.436	0.45	19.255	18.246	10.808	15.081	6.72361	6.68225	7.77442	6.24461	4.01528	5.6377	3.22708	4.36794
2	50.829	1	21	7	76	181	23.2	92	85	90.2	55.6	36.5	3.02661	51	51	28	38.25	44	39	78	84	92	90	122	128	91	93	87	85	0.16	0.151	0.453	0.426	0.211	0.179	0.455	0.426	15.529	16.267	13.141	15.177	5.52749	5.86714	5.16786	5.66495	5.83786	6.27651	3.95002	4.21265
2	52.57	2	23	10	70.4	171.2	24.02	90	82.2	88	53.6	38	3.34091	57.5	49.32	25	36.99	51	44	80	88	94	80	114	117	87	89	84	81	0.194	0.193	0.356	0.377	0.232	0.256	0.355	0.38	15.984	16.138	13.169	15.53	6.73341	6.51752	5.43807	5.56662	6.06382	6.23844	3.50638	3.74112
1	51.744	1	23	10	76	172	25.69	89	82	89.6	57.2	41.4	2.52232	42	49.2	30	36.9	36	40	66	79	87	86	105	113	95	92	85	81	0.226	0.239	0.47	0.479	0.306	0.359	0.47	0.479	16.504	17.235	10.825	10.177	4.70998	4.91164	6.63095	6.7631	3.39084	2.80808	3.79579	2.8419
1	53.189	2	22	4	53.6	166.2	19.4	88.4	80.6	86.1	49.6	32.5	2.50871	51	48.36	24	36.27	50	48	78	88	74	74	92	101	79	77	92	88	0.26	0.253	0.396	0.421	0.198	0.227	0.426	0.451	17.281	17.604	13.195	16.94	6.07335	5.21168	5.14213	4.85819	5.32246	6.10119	4.61943	4.93874
2	51.768	2	23	4	80	181	24.42	93.7	85.8	92	50.6	36.6	3.1087	56	51.48	24.5	38.61	48	44	71	83	95	90	109	112	94	96	96	94	0.201	0.208	0.375	0.398	0.152	0.164	0.413	0.445	19.105	19.161	14.977	16.336	6.94269	6.79981	6.31688	5.94486	6.56868	7.38998	4.9652	5.48989
1	50	1	22	4	53	158	21.23	79	71.5	85	48	36.8	2.36471	41	42.9	28	32.175	46	38	78	77	102	100	119	122	98	100	97	95	0.166	0.19	0.439	0.428	0.168	0.151	0.44	0.43	13.278	13.474	7.684	13.016	4.05127	4.33395	3.76785	3.30821	4.27431	5.5181	2.96464	4.18865
2	53.554	3	21	6	58	166	21.05	88.9	81.8	94.8	51.8	36.6	2.827	51	49.08	30	36.81	36	39	61	76	99	98	108	114	101	102	86	86	0.197	0.201	0.402	0.406	0.266	0.197	0.423	0.406	16.548	17.6	12.608	14.03	5.22466	5.4531	5.32666	5.75854	5.08806	6.26897	4.84225	5.10014
1	49.268	1	20	5	55	164	20.45	80.8	72.5	86.9	45.5	31.5	2.54315	48	43.5	28	32.625	40	36	74	78	94	90	113	114	99	97	84	82	0.171	0.151	0.35	0.351	0.22	0.25	0.387	0.418	12.774	13.738	10.703	15.927	5.40474	5.50363	5.71445	4.24826	4.13721	5.00333	3.48951	3.92173
1	50.901	1	23	7	54	162	20.58	82.46	74.46	88.66	45.7	32.6	2.49267	47	44.676	31	33.507	40	35	71	69	102	94	127	117	101	96	96	82	0.204	0.174	0.397	0.386	0.202	0.21	0.405	0.405	16.903	16.956	14.621	16.154	6.43459	6.03716	6.80114	5.84231	4.97752	5.91813	5.04314	5.49911
[truncated: 36 more columns]

## Sheet: Legend
Variable	Explanation
US	athlete’s usual personal block setting condition
AS	anthropometry-driven setting condition
SLJ-relative (cm)	performance in the standing long jump test expressed relative to leg length
FB/SL	front block/starting line
I-B	inter-block
RT	reaction time
FBT	front block time
RBT	rear block time
TBT	total block time
FPF	front peak force
RPF	rear peak force
H_FPF	horizontal front peak force
V_FPF	vertical front peak force
H_RPF	horizontal rear peak force
V_RPF	vertical rear peak force
ATF	average total force
FFimpulse	front force impulse
RFimpulse	rear force impulse
N_PHI	posterior horizontal impulse
N_AHI	anterior horizontal impulse
N_PVI	posterior vertical impulse
N_AVI	anterior vertical impulse
Total Fimpulse	total force impulse
Ratio_front	ratio of horizontal to resultant force impulse of front leg
Ratio_rear	ratio of horizontal to resultant force impulse of rear leg
NAHEP	normalized average horizontal external power
H_BV	horizontal block velocity
V_BV	vertical block velocity
5 m	time at 5 meters
10 m	time at 10 meters
NorSL1	first stride length normalized to leg length
NorSL2	second stride length normalized to leg length
